# Supplementary material for: SIRT6 transcriptionally regulates global protein synthesis through transcription factor Sp1 independent of its deacetylase activity
Source: Nucleic Acids Res. 2019 Aug 2;47(17):9115–31. doi: 10.1093/nar/gkz648 (PMC6755095; doi:10.1093/nar/gkz648)
Supplement: gkz648_Supplemental_Files [file gkz648_supplemental_files.zip]

Archive with 7 entries (7 files):
- Legends for Supplemental Figures and Files.docx
- Supplemental Figure 1.tif
- Supplemental Figure 2.tif
- Supplemental Figure 3.tif
- Supplemental File 1.xlsx
- Supplemental File 2.pdf
- Supplemental File 3 - Key resources table.pdf
