# Supplementary material for: SIRT6 transcriptionally regulates global protein synthesis through transcription factor Sp1 independent of its deacetylase activity
Source: Nucleic Acids Res. 2019 Aug 2;47(17):9115–31. doi: 10.1093/nar/gkz648 (PMC6755095; doi:10.1093/nar/gkz648)
Supplement: gkz648_Supplemental_Files [file gkz648_supplemental_files.zip › Supplemental File 1.xlsx]

## Sheet: PID_MTOR_4PATHWAY---TFT enrichm
Supplemental File 1	Overlaps of different TFT (transcription factor targets) gene sets with the PID_MTOR_4PATHWAY gene set
Overlap Results
Collection(s):	TFT
# overlaps shown:	100
# genesets in collections:	615
# genes in comparison (n):	69
# genes in universe (N):	45956
Gene Set Name	# Genes in Gene Set (K)	Description	# Genes in Overlap (k)	k/K	p-value	FDR q-value
GGGCGGR_SP1_Q6	2940	Genes having at least one occurence of the highly conserved motif M6 GGGCGGR sites. The motif matches transcription factor binding site V$SP1_Q6 (v7.4 TRANSFAC).	24	0.0082	2.77e-12	1.7e-09
AP1_Q4	271	Genes having at least one occurence of the transcription factor binding site V$AP1_Q4 (v7.4 TRANSFAC) in the regions spanning up to 4 kb around their transcription starting sites.	9	0.0332	3.14e-10	9.66e-08
CTTTGT_LEF1_Q2	1972	Genes having at least one occurence of the highly conserved motif M13 CTTTGT sites. The motif matches transcription factor binding site V$LEF1_Q2 (v7.4 TRANSFAC).	18	0.0091	4.8e-10	9.85e-08
GGGTGGRR_PAX4_03	1294	Genes having at least one occurence of the highly conserved motif M56 GGGTGGRR sites. The motif matches transcription factor binding site V$PAX4_03 (v7.4 TRANSFAC).	15	0.0116	6.99e-10	1.07e-07
TGANTCA_AP1_C	1121	Genes having at least one occurence of the highly conserved motif M7 TGANTCA sites. The motif matches transcription factor binding site V$AP1_C (v7.4 TRANSFAC).	13	0.0116	1.1e-08	1.36e-06
GGGAGGRR_MAZ_Q6	2274	Genes having at least one occurence of the highly conserved motif M24 GGGAGGRR sites. The motif matches transcription factor binding site V$MAZ_Q6 (v7.4 TRANSFAC).	17	0.0075	3.07e-08	3.15e-06
TTGTTT_FOXO4_01	2061	Genes having at least one occurence of the highly conserved motif M60 TTGTTT sites. The motif matches transcription factor binding site V$FOXO4_01 (v7.4 TRANSFAC).	16	0.0078	5.06e-08	3.9e-06
GATGKMRGCG_UNKNOWN	65	Genes having at least one occurence of the highly conserved motif M148 GATGKMRGCG in the region spanning up to 4 kb around their transcription start sites. The motif does not match any known transcription factor binding site (v7.4 TRANSFAC).	5	0.0769	5.07e-08	3.9e-06
AP1_Q6	259	Genes having at least one occurence of the transcription factor binding site V$AP1_Q6 (v7.4 TRANSFAC) in the regions spanning up to 4 kb around their transcription starting sites.	7	0.027	1.33e-07	9.11e-06
TGACCTY_ERR1_Q2	1043	Genes having at least one occurence of the highly conserved motif M25 TGACCTY sites. The motif matches transcription factor binding site V$ERR1_Q2 (v7.4 TRANSFAC).	11	0.0105	4.28e-07	2.63e-05
TATAAA_TATA_01	1296	Genes having at least one occurence of the highly conserved motif M51 TATAAA sites. The motif matches transcription factor binding site V$TATA_01 (v7.4 TRANSFAC).	12	0.0093	4.81e-07	2.69e-05
FOXO3_01	245	Genes having at least one occurence of the transcription factor binding site V$FOXO3_01 (v7.4 TRANSFAC) in the regions spanning up to 4 kb around their transcription starting sites.	6	0.0245	1.95e-06	9.92e-05
ATF3_Q6	248	Genes having at least one occurence of the transcription factor binding site V$ATF3_Q6 (v7.4 TRANSFAC) in the regions spanning up to 4 kb around their transcription starting sites.	6	0.0242	2.1e-06	9.92e-05
CACGTG_MYC_Q2	1032	Genes having at least one occurence of the highly conserved motif M2 CACGTG sites. The motif matches transcription factor binding site V$MYC_Q2 (v7.4 TRANSFAC).	10	0.0097	3.2e-06	0.000141
TGTTTGY_HNF3_Q6	738	Genes having at least one occurence of the highly conserved motif M83 TGTTTGY sites. The motif matches transcription factor binding site V$HNF3_Q6 (v7.4 TRANSFAC).	8	0.0108	1.5e-05	0.000616
CAGCTG_AP4_Q5	1524	Genes having at least one occurence of the highly conserved motif M15 CAGCTG sites. The motif matches transcription factor binding site V$AP4_Q5 (v7.4 TRANSFAC).	11	0.0072	1.61e-05	0.000617
ATF1_Q6	231	Genes having at least one occurence of the transcription factor binding site V$ATF1_Q6 (v7.4 TRANSFAC) in the regions spanning up to 4 kb around their transcription starting sites.	5	0.0216	2.66e-05	0.000908
TGACGTCA_ATF3_Q6	231	Genes having at least one occurence of the highly conserved motif M14 TGACGTCA sites. The motif matches transcription factor binding site V$ATF3_Q6 (v7.4 TRANSFAC).	5	0.0216	2.66e-05	0.000908
AAGWWRNYGGC_UNKNOWN	119	Genes having at least one occurence of the highly conserved motif M63 AAGWWRNYGGC in the region spanning up to 4 kb around their transcription start sites. The motif does not match any known transcription factor binding site (v7.4 TRANSFAC).	4	0.0336	3.24e-05	0.000981
YY1_02	242	Genes having at least one occurence of the transcription factor binding site V$YY1_02 (v7.4 TRANSFAC) in the regions spanning up to 4 kb around their transcription starting sites.	5	0.0207	3.32e-05	0.000981
ELF1_Q6	244	Genes having at least one occurence of the transcription factor binding site V$ELF1_Q6 (v7.4 TRANSFAC) in the regions spanning up to 4 kb around their transcription starting sites.	5	0.0205	3.45e-05	0.000981
GCGNNANTTCC_UNKNOWN	123	Genes having at least one occurence of the highly conserved motif M48 GCGNNANTTCC in the region spanning up to 4 kb around their transcription start sites. The motif does not match any known transcription factor binding site (v7.4 TRANSFAC).	4	0.0325	3.69e-05	0.000981
AAAYWAACM_HFH4_01	254	Genes having at least one occurence of the highly conserved motif M139 AAAYWAACM sites. The motif matches transcription factor binding site V$HFH4_01 (v7.4 TRANSFAC).	5	0.0197	4.18e-05	0.000981
CREB_02	254	Genes having at least one occurence of the transcription factor binding site V$CREB_02 (v7.4 TRANSFAC) in the regions spanning up to 4 kb around their transcription starting sites.	5	0.0197	4.18e-05	0.000981
CEBPGAMMA_Q6	257	Genes having at least one occurence of the transcription factor binding site V$CEBPGAMMA_Q6 (v7.4 TRANSFAC) in the regions spanning up to 4 kb around their transcription starting sites.	5	0.0195	4.41e-05	0.000981
IRF1_Q6	258	Genes having at least one occurence of the transcription factor binding site V$IRF1_Q6 (v7.4 TRANSFAC) in the regions spanning up to 4 kb around their transcription starting sites.	5	0.0194	4.5e-05	0.000981
CREBP1CJUN_01	259	Genes having at least one occurence of the transcription factor binding site V$CREBP1CJUN_01 (v7.4 TRANSFAC) in the regions spanning up to 4 kb around their transcription starting sites.	5	0.0193	4.58e-05	0.000981
AP1_Q4_01	261	Genes having at least one occurence of the transcription factor binding site V$AP1_Q4_01 (v7.4 TRANSFAC) in the regions spanning up to 4 kb around their transcription starting sites.	5	0.0192	4.75e-05	0.000981
CREB_01	262	Genes having at least one occurence of the transcription factor binding site V$CREB_01 (v7.4 TRANSFAC) in the regions spanning up to 4 kb around their transcription starting sites.	5	0.0191	4.84e-05	0.000981
BACH1_01	263	Genes having at least one occurence of the transcription factor binding site V$BACH1_01 (v7.4 TRANSFAC) in the regions spanning up to 4 kb around their transcription starting sites.	5	0.019	4.92e-05	0.000981
AP1_Q6_01	264	Genes having at least one occurence of the transcription factor binding site V$AP1_Q6_01 (v7.4 TRANSFAC) in the regions spanning up to 4 kb around their transcription starting sites.	5	0.0189	5.01e-05	0.000981
AP1_Q2	265	Genes having at least one occurence of the transcription factor binding site V$AP1_Q2 (v7.4 TRANSFAC) in the regions spanning up to 4 kb around their transcription starting sites.	5	0.0189	5.1e-05	0.000981
AP1FJ_Q2	268	Genes having at least one occurence of the transcription factor binding site V$AP1FJ_Q2 (v7.4 TRANSFAC) in the regions spanning up to 4 kb around their transcription starting sites.	5	0.0187	5.38e-05	0.001
NFE2_01	272	Genes having at least one occurence of the transcription factor binding site V$NFE2_01 (v7.4 TRANSFAC) in the regions spanning up to 4 kb around their transcription starting sites.	5	0.0184	5.77e-05	0.00104
GGGYGTGNY_UNKNOWN	664	Genes having at least one occurence of the highly conserved motif M31 GGGYGTGNY in the region spanning up to 4 kb around their transcription start sites. The motif does not match any known transcription factor binding site (v7.4 TRANSFAC).	7	0.0105	6.33e-05	0.00111
RTAAACA_FREAC2_01	919	Genes having at least one occurence of the highly conserved motif M36 RTAAACA sites. The motif matches transcription factor binding site V$FREAC2_01 (v7.4 TRANSFAC).	8	0.0087	7.07e-05	0.00121
GCANCTGNY_MYOD_Q6	924	Genes having at least one occurence of the highly conserved motif M35 GCANCTGNY sites. The motif matches transcription factor binding site V$MYOD_Q6 (v7.4 TRANSFAC).	8	0.0087	7.34e-05	0.00121
SCGGAAGY_ELK1_02	1199	Genes having at least one occurence of the highly conserved motif M3 SCGGAAGY sites. The motif matches transcription factor binding site V$ELK1_02 (v7.4 TRANSFAC).	9	0.0075	7.56e-05	0.00121
E4F1_Q6	289	Genes having at least one occurence of the transcription factor binding site V$E4F1_Q6 (v7.4 TRANSFAC) in the regions spanning up to 4 kb around their transcription starting sites.	5	0.0173	7.68e-05	0.00121
TCANNTGAY_SREBP1_01	475	Genes having at least one occurence of the highly conserved motif M18 TCANNTGAY sites. The motif matches transcription factor binding site V$SREBP1_01 (v7.4 TRANSFAC).	6	0.0126	8.17e-05	0.00126
EVI1_03	57	Genes having at least one occurence of the transcription factor binding site V$EVI1_03 (v7.4 TRANSFAC) in the regions spanning up to 4 kb around their transcription starting sites.	3	0.0526	8.94e-05	0.00134
RGAGGAARY_PU1_Q6	502	Genes having at least one occurence of the highly conserved motif M50 RGAGGAARY sites. The motif matches transcription factor binding site V$PU1_Q6 (v7.4 TRANSFAC).	6	0.012	0.00011	0.00162
EVI1_05	172	Genes having at least one occurence of the transcription factor binding site V$EVI1_05 (v7.4 TRANSFAC) in the regions spanning up to 4 kb around their transcription starting sites.	4	0.0233	0.000135	0.00189
GTTRYCATRR_UNKNOWN	172	Genes having at least one occurence of the highly conserved motif M37 GTTRYCATRR in the region spanning up to 4 kb around their transcription start sites. The motif does not match any known transcription factor binding site (v7.4 TRANSFAC).	4	0.0233	0.000135	0.00189
CTGCAGY_UNKNOWN	765	Genes having at least one occurence of the highly conserved motif M101 CTGCAGY in the region spanning up to 4 kb around their transcription start sites. The motif does not match any known transcription factor binding site (v7.4 TRANSFAC).	7	0.0092	0.000152	0.00208
TGAYRTCA_ATF3_Q6	538	Genes having at least one occurence of the highly conserved motif M9 TGAYRTCA sites. The motif matches transcription factor binding site V$ATF3_Q6 (v7.4 TRANSFAC).	6	0.0112	0.000161	0.00215
ATF_B	187	Genes having at least one occurence of the transcription factor binding site V$ATF_B (v7.4 TRANSFAC) in the regions spanning up to 4 kb around their transcription starting sites.	4	0.0214	0.000187	0.00244
CATTGTYY_SOX9_B1	358	Genes having at least one occurence of the highly conserved motif M49 CATTGTYY sites. The motif matches transcription factor binding site V$SOX9_B1 (v7.4 TRANSFAC).	5	0.014	0.000208	0.00265
YATGNWAAT_OCT_C	360	Genes having at least one occurence of the highly conserved motif M44 YATGNWAAT sites. The motif matches transcription factor binding site V$OCT_C (v7.4 TRANSFAC).	5	0.0139	0.000214	0.00265
TGASTMAGC_NFE2_01	195	Genes having at least one occurence of the highly conserved motif M32 TGASTMAGC sites. The motif matches transcription factor binding site V$NFE2_01 (v7.4 TRANSFAC).	4	0.0205	0.000219	0.00265
RYTTCCTG_ETS2_B	1085	Genes having at least one occurence of the highly conserved motif M16 RYTTCCTG sites. The motif matches transcription factor binding site V$ETS2_B (v7.4 TRANSFAC).	8	0.0074	0.00022	0.00265
FOXD3_01	199	Genes having at least one occurence of the transcription factor binding site V$FOXD3_01 (v7.4 TRANSFAC) in the regions spanning up to 4 kb around their transcription starting sites.	4	0.0201	0.000237	0.0028
HFH4_01	200	Genes having at least one occurence of the transcription factor binding site V$HFH4_01 (v7.4 TRANSFAC) in the regions spanning up to 4 kb around their transcription starting sites.	4	0.02	0.000241	0.0028
LXR_DR4_Q3	92	Genes having at least one occurence of the transcription factor binding site V$LXR_DR4_Q3 (v7.4 TRANSFAC) in the regions spanning up to 4 kb around their transcription starting sites.	3	0.0326	0.00037	0.00421
FOXO1_01	245	Genes having at least one occurence of the transcription factor binding site V$FOXO1_01 (v7.4 TRANSFAC) in the regions spanning up to 4 kb around their transcription starting sites.	4	0.0163	0.000519	0.0055
NFMUE1_Q6	245	Genes having at least one occurence of the transcription factor binding site V$NFMUE1_Q6 (v7.4 TRANSFAC) in the regions spanning up to 4 kb around their transcription starting sites.	4	0.0163	0.000519	0.0055
TBP_01	245	Genes having at least one occurence of the transcription factor binding site V$TBP_01 (v7.4 TRANSFAC) in the regions spanning up to 4 kb around their transcription starting sites.	4	0.0163	0.000519	0.0055
YY1_Q6	245	Genes having at least one occurence of the transcription factor binding site V$YY1_Q6 (v7.4 TRANSFAC) in the regions spanning up to 4 kb around their transcription starting sites.	4	0.0163	0.000519	0.0055
YY1_01	246	Genes having at least one occurence of the transcription factor binding site V$YY1_01 (v7.4 TRANSFAC) in the regions spanning up to 4 kb around their transcription starting sites.	4	0.0163	0.000527	0.0055
ARNT_02	248	Genes having at least one occurence of the transcription factor binding site V$ARNT_02 (v7.4 TRANSFAC) in the regions spanning up to 4 kb around their transcription starting sites.	4	0.0161	0.000543	0.00557
CREBP1_Q2	254	Genes having at least one occurence of the transcription factor binding site V$CREBP1_Q2 (v7.4 TRANSFAC) in the regions spanning up to 4 kb around their transcription starting sites.	4	0.0157	0.000594	0.00589
NRF2_Q4	255	Genes having at least one occurence of the transcription factor binding site V$NRF2_Q4 (v7.4 TRANSFAC) in the regions spanning up to 4 kb around their transcription starting sites.	4	0.0157	0.000603	0.00589
TATA_01	255	Genes having at least one occurence of the transcription factor binding site V$TATA_01 (v7.4 TRANSFAC) in the regions spanning up to 4 kb around their transcription starting sites.	4	0.0157	0.000603	0.00589
ATF_01	259	Genes having at least one occurence of the transcription factor binding site V$ATF_01 (v7.4 TRANSFAC) in the regions spanning up to 4 kb around their transcription starting sites.	4	0.0154	0.000639	0.00614
CP2_01	260	Genes having at least one occurence of the transcription factor binding site V$CP2_01 (v7.4 TRANSFAC) in the regions spanning up to 4 kb around their transcription starting sites.	4	0.0154	0.000648	0.00614
GFI1_01	262	Genes having at least one occurence of the transcription factor binding site V$GFI1_01 (v7.4 TRANSFAC) in the regions spanning up to 4 kb around their transcription starting sites.	4	0.0153	0.000667	0.00622
STAT4_01	266	Genes having at least one occurence of the transcription factor binding site V$STAT4_01 (v7.4 TRANSFAC) in the regions spanning up to 4 kb around their transcription starting sites.	4	0.015	0.000706	0.00639
AP1_01	267	Genes having at least one occurence of the transcription factor binding site V$AP1_01 (v7.4 TRANSFAC) in the regions spanning up to 4 kb around their transcription starting sites.	4	0.015	0.000716	0.00639
OCT_C	268	Genes having at least one occurence of the transcription factor binding site V$OCT_C (v7.4 TRANSFAC) in the regions spanning up to 4 kb around their transcription starting sites.	4	0.0149	0.000726	0.00639
RYTGCNWTGGNR_UNKNOWN	116	Genes having at least one occurence of the highly conserved motif M87 RYTGCNWTGGNR in the region spanning up to 4 kb around their transcription start sites. The motif does not match any known transcription factor binding site (v7.4 TRANSFAC).	3	0.0259	0.000727	0.00639
USF_02	272	Genes having at least one occurence of the transcription factor binding site V$USF_02 (v7.4 TRANSFAC) in the regions spanning up to 4 kb around their transcription starting sites.	4	0.0147	0.000767	0.00664
AP1_C	275	Genes having at least one occurence of the transcription factor binding site V$AP1_C (v7.4 TRANSFAC) in the regions spanning up to 4 kb around their transcription starting sites.	4	0.0145	0.000799	0.00682
TGANNYRGCA_TCF11MAFG_01	301	Genes having at least one occurence of the highly conserved motif M67 TGANNYRGCA sites. The motif matches transcription factor binding site V$TCF11MAFG_01 (v7.4 TRANSFAC).	4	0.0133	0.00112	0.0094
CAGGTG_E12_Q6	2485	Genes having at least one occurence of the highly conserved motif M12 CAGGTG sites. The motif matches transcription factor binding site V$E12_Q6 (v7.4 TRANSFAC).	11	0.0044	0.00113	0.00942
WWTAAGGC_UNKNOWN	142	Genes having at least one occurence of the highly conserved motif M127 WWTAAGGC in the region spanning up to 4 kb around their transcription start sites. The motif does not match any known transcription factor binding site (v7.4 TRANSFAC).	3	0.0211	0.0013	0.0107
YGCGYRCGC_UNKNOWN	319	Genes having at least one occurence of the highly conserved motif M30 YGCGYRCGC in the region spanning up to 4 kb around their transcription start sites. The motif does not match any known transcription factor binding site (v7.4 TRANSFAC).	4	0.0125	0.00138	0.0112
CGTSACG_PAX3_B	148	Genes having at least one occurence of the highly conserved motif M70 CGTSACG sites. The motif matches transcription factor binding site V$PAX3_B (v7.4 TRANSFAC).	3	0.0203	0.00147	0.0117
TGACAGNY_MEIS1_01	827	Genes having at least one occurence of the highly conserved motif M41 TGACAGNY sites. The motif matches transcription factor binding site V$MEIS1_01 (v7.4 TRANSFAC).	6	0.0073	0.00153	0.012
TTCNRGNNNNTTC_HSF_Q6	152	Genes having at least one occurence of the highly conserved motif M141 TTCNRGNNNNTTC sites. The motif matches transcription factor binding site V$HSF_Q6 (v7.4 TRANSFAC).	3	0.0197	0.00158	0.0123
GATTGGY_NFY_Q6_01	1160	Genes having at least one occurence of the highly conserved motif M5 GATTGGY sites. The motif matches transcription factor binding site V$NFY_Q6_01 (v7.4 TRANSFAC).	7	0.006	0.00177	0.0136
AACTTT_UNKNOWN	1890	Genes having at least one occurence of the highly conserved motif M17 AACTTT in the region spanning up to 4 kb around their transcription start sites. The motif does not match any known transcription factor binding site (v7.4 TRANSFAC).	9	0.0048	0.00203	0.0154
CTAWWWATA_RSRFC4_Q2	361	Genes having at least one occurence of the highly conserved motif M28 CTAWWWATA sites. The motif matches transcription factor binding site V$RSRFC4_Q2 (v7.4 TRANSFAC).	4	0.0111	0.00217	0.0162
WTGAAAT_UNKNOWN	616	Genes having at least one occurence of the highly conserved motif M174 WTGAAAT in the region spanning up to 4 kb around their transcription start sites. The motif does not match any known transcription factor binding site (v7.4 TRANSFAC).	5	0.0081	0.00236	0.0175
MYC_Q2	185	Genes having at least one occurence of the transcription factor binding site V$MYC_Q2 (v7.4 TRANSFAC) in the regions spanning up to 4 kb around their transcription starting sites.	3	0.0162	0.00277	0.0203
HNF3_Q6	189	Genes having at least one occurence of the transcription factor binding site V$HNF3_Q6 (v7.4 TRANSFAC) in the regions spanning up to 4 kb around their transcription starting sites.	3	0.0159	0.00294	0.0213
HFH3_01	191	Genes having at least one occurence of the transcription factor binding site V$HFH3_01 (v7.4 TRANSFAC) in the regions spanning up to 4 kb around their transcription starting sites.	3	0.0157	0.00303	0.0216
TTANTCA_UNKNOWN	952	Genes having at least one occurence of the highly conserved motif M64 TTANTCA in the region spanning up to 4 kb around their transcription start sites. The motif does not match any known transcription factor binding site (v7.4 TRANSFAC).	6	0.0063	0.00308	0.0217
AAANWWTGC_UNKNOWN	193	Genes having at least one occurence of the highly conserved motif M144 AAANWWTGC in the region spanning up to 4 kb around their transcription start sites. The motif does not match any known transcription factor binding site (v7.4 TRANSFAC).	3	0.0155	0.00312	0.0217
GTGACGY_E4F1_Q6	658	Genes having at least one occurence of the highly conserved motif M20 GTGACGY sites. The motif matches transcription factor binding site V$E4F1_Q6 (v7.4 TRANSFAC).	5	0.0076	0.00313	0.0217
HNF3ALPHA_Q6	208	Genes having at least one occurence of the transcription factor binding site V$HNF3ALPHA_Q6 (v7.4 TRANSFAC) in the regions spanning up to 4 kb around their transcription starting sites.	3	0.0144	0.00384	0.0263
YTATTTTNR_MEF2_02	697	Genes having at least one occurence of the highly conserved motif M33 YTATTTTNR sites. The motif matches transcription factor binding site V$MEF2_02 (v7.4 TRANSFAC).	5	0.0072	0.004	0.0267
CREB_Q4_01	211	Genes having at least one occurence of the transcription factor binding site V$CREB_Q4_01 (v7.4 TRANSFAC) in the regions spanning up to 4 kb around their transcription starting sites.	3	0.0142	0.004	0.0267
OCT1_02	214	Genes having at least one occurence of the transcription factor binding site V$OCT1_02 (v7.4 TRANSFAC) in the regions spanning up to 4 kb around their transcription starting sites.	3	0.014	0.00416	0.0272
RSRFC4_Q2	214	Genes having at least one occurence of the transcription factor binding site V$RSRFC4_Q2 (v7.4 TRANSFAC) in the regions spanning up to 4 kb around their transcription starting sites.	3	0.014	0.00416	0.0272
CREB_Q2_01	220	Genes having at least one occurence of the transcription factor binding site V$CREB_Q2_01 (v7.4 TRANSFAC) in the regions spanning up to 4 kb around their transcription starting sites.	3	0.0136	0.00449	0.0291
ACTAYRNNNCCCR_UNKNOWN	449	Genes having at least one occurence of the highly conserved motif M4 ACTAYRNNNCCCR in the region spanning up to 4 kb around their transcription start sites. The motif does not match any known transcription factor binding site (v7.4 TRANSFAC).	4	0.0089	0.00471	0.0297
LBP1_Q6	224	Genes having at least one occurence of the transcription factor binding site V$LBP1_Q6 (v7.4 TRANSFAC) in the regions spanning up to 4 kb around their transcription starting sites.	3	0.0134	0.00472	0.0297
SRY_01	224	Genes having at least one occurence of the transcription factor binding site V$SRY_01 (v7.4 TRANSFAC) in the regions spanning up to 4 kb around their transcription starting sites.	3	0.0134	0.00472	0.0297
MEF2_02	228	Genes having at least one occurence of the transcription factor binding site V$MEF2_02 (v7.4 TRANSFAC) in the regions spanning up to 4 kb around their transcription starting sites.	3	0.0132	0.00496	0.0303
PU1_Q6	234	Genes having at least one occurence of the transcription factor binding site V$PU1_Q6 (v7.4 TRANSFAC) in the regions spanning up to 4 kb around their transcription starting sites.	3	0.0128	0.00533	0.0303
Gene/Gene Set Overlap Matrix
Entrez Gene Id	Gene Symbol	Gene Description	GGGCGGR_SP1_Q6	AP1_Q4	CTTTGT_LEF1_Q2	GGGTGGRR_PAX4_03	TGANTCA_AP1_C	GGGAGGRR_MAZ_Q6	TTGTTT_FOXO4_01	GATGKMRGCG_UNKNOWN	AP1_Q6	TGACCTY_ERR1_Q2	TATAAA_TATA_01	FOXO3_01	ATF3_Q6	CACGTG_MYC_Q2	TGTTTGY_HNF3_Q6	CAGCTG_AP4_Q5	ATF1_Q6	TGACGTCA_ATF3_Q6	AAGWWRNYGGC_UNKNOWN	YY1_02	ELF1_Q6	GCGNNANTTCC_UNKNOWN	AAAYWAACM_HFH4_01	CREB_02	CEBPGAMMA_Q6	IRF1_Q6	CREBP1CJUN_01	AP1_Q4_01	CREB_01	BACH1_01	AP1_Q6_01	AP1_Q2	AP1FJ_Q2	NFE2_01	GGGYGTGNY_UNKNOWN	RTAAACA_FREAC2_01	GCANCTGNY_MYOD_Q6	SCGGAAGY_ELK1_02	E4F1_Q6	TCANNTGAY_SREBP1_01	EVI1_03	RGAGGAARY_PU1_Q6	EVI1_05	GTTRYCATRR_UNKNOWN	CTGCAGY_UNKNOWN	TGAYRTCA_ATF3_Q6	ATF_B
4893	NRAS	neuroblastoma RAS viral (v-ras) oncogene homolog	GGGCGGR_SP1_Q6	AP1_Q4	CTTTGT_LEF1_Q2		TGANTCA_AP1_C	GGGAGGRR_MAZ_Q6	TTGTTT_FOXO4_01				TATAAA_TATA_01	FOXO3_01		CACGTG_MYC_Q2					AAGWWRNYGGC_UNKNOWN			GCGNNANTTCC_UNKNOWN			CEBPGAMMA_Q6	IRF1_Q6		AP1_Q4_01		BACH1_01		AP1_Q2				RTAAACA_FREAC2_01	GCANCTGNY_MYOD_Q6	SCGGAAGY_ELK1_02			EVI1_03		EVI1_05		CTGCAGY_UNKNOWN
23291	FBXW11	F-box and WD repeat domain containing 11	GGGCGGR_SP1_Q6	AP1_Q4	CTTTGT_LEF1_Q2		TGANTCA_AP1_C				AP1_Q6		TATAAA_TATA_01		ATF3_Q6		TGTTTGY_HNF3_Q6		ATF1_Q6											AP1_Q4_01			AP1_Q6_01	AP1_Q2	AP1FJ_Q2	NFE2_01												TGAYRTCA_ATF3_Q6
84335	AKT1S1	AKT1 substrate 1 (proline-rich)	GGGCGGR_SP1_Q6	AP1_Q4			TGANTCA_AP1_C		TTGTTT_FOXO4_01		AP1_Q6			FOXO3_01								YY1_02	ELF1_Q6	GCGNNANTTCC_UNKNOWN									AP1_Q6_01	AP1_Q2	AP1FJ_Q2	NFE2_01		RTAAACA_FREAC2_01		SCGGAAGY_ELK1_02
7534	YWHAZ	tyrosine 3-monooxygenase/tryptophan 5-monooxygenase activation protein, zeta polypeptide	GGGCGGR_SP1_Q6		CTTTGT_LEF1_Q2	GGGTGGRR_PAX4_03	TGANTCA_AP1_C	GGGAGGRR_MAZ_Q6			AP1_Q6				ATF3_Q6			CAGCTG_AP4_Q5	ATF1_Q6	TGACGTCA_ATF3_Q6						CREB_02			CREBP1CJUN_01		CREB_01						GGGYGTGNY_UNKNOWN		GCANCTGNY_MYOD_Q6					RGAGGAARY_PU1_Q6		GTTRYCATRR_UNKNOWN		TGAYRTCA_ATF3_Q6	ATF_B
7532	YWHAG	tyrosine 3-monooxygenase/tryptophan 5-monooxygenase activation protein, gamma polypeptide	GGGCGGR_SP1_Q6		CTTTGT_LEF1_Q2	GGGTGGRR_PAX4_03	TGANTCA_AP1_C	GGGAGGRR_MAZ_Q6				TGACCTY_ERR1_Q2					TGTTTGY_HNF3_Q6										CEBPGAMMA_Q6									NFE2_01					E4F1_Q6
7531	YWHAE	tyrosine 3-monooxygenase/tryptophan 5-monooxygenase activation protein, epsilon polypeptide	GGGCGGR_SP1_Q6		CTTTGT_LEF1_Q2	GGGTGGRR_PAX4_03		GGGAGGRR_MAZ_Q6		GATGKMRGCG_UNKNOWN												YY1_02																	GCANCTGNY_MYOD_Q6	SCGGAAGY_ELK1_02						GTTRYCATRR_UNKNOWN	CTGCAGY_UNKNOWN
10971	YWHAQ	tyrosine 3-monooxygenase/tryptophan 5-monooxygenase activation protein, theta polypeptide	GGGCGGR_SP1_Q6		CTTTGT_LEF1_Q2	GGGTGGRR_PAX4_03		GGGAGGRR_MAZ_Q6		GATGKMRGCG_UNKNOWN																																		RGAGGAARY_PU1_Q6		GTTRYCATRR_UNKNOWN
673	BRAF	v-raf murine sarcoma viral oncogene homolog B1	GGGCGGR_SP1_Q6		CTTTGT_LEF1_Q2							TGACCTY_ERR1_Q2	TATAAA_TATA_01	FOXO3_01	ATF3_Q6					TGACGTCA_ATF3_Q6			ELF1_Q6			CREB_02	CEBPGAMMA_Q6		CREBP1CJUN_01		CREB_01				AP1FJ_Q2			RTAAACA_FREAC2_01			E4F1_Q6	TCANNTGAY_SREBP1_01		RGAGGAARY_PU1_Q6				TGAYRTCA_ATF3_Q6
387	RHOA	ras homolog gene family, member A	GGGCGGR_SP1_Q6			GGGTGGRR_PAX4_03		GGGAGGRR_MAZ_Q6					TATAAA_TATA_01																											SCGGAAGY_ELK1_02							CTGCAGY_UNKNOWN
7529	YWHAB	tyrosine 3-monooxygenase/tryptophan 5-monooxygenase activation protein, beta polypeptide	GGGCGGR_SP1_Q6				TGANTCA_AP1_C	GGGAGGRR_MAZ_Q6																																SCGGAAGY_ELK1_02
6446	SGK1	serum/glucocorticoid regulated kinase 1	GGGCGGR_SP1_Q6				TGANTCA_AP1_C		TTGTTT_FOXO4_01							CACGTG_MYC_Q2	TGTTTGY_HNF3_Q6								AAAYWAACM_HFH4_01			IRF1_Q6				BACH1_01	AP1_Q6_01
6249	CLIP1	CAP-GLY domain containing linker protein 1	GGGCGGR_SP1_Q6					GGGAGGRR_MAZ_Q6				TGACCTY_ERR1_Q2						CAGCTG_AP4_Q5																					GCANCTGNY_MYOD_Q6							GTTRYCATRR_UNKNOWN
898	CCNE1	cyclin E1	GGGCGGR_SP1_Q6					GGGAGGRR_MAZ_Q6				TGACCTY_ERR1_Q2
1973	EIF4A1	eukaryotic translation initiation factor 4A1	GGGCGGR_SP1_Q6					GGGAGGRR_MAZ_Q6								CACGTG_MYC_Q2			ATF1_Q6					GCGNNANTTCC_UNKNOWN																SCGGAAGY_ELK1_02	E4F1_Q6
7528	YY1	YY1 transcription factor	GGGCGGR_SP1_Q6						TTGTTT_FOXO4_01	GATGKMRGCG_UNKNOWN											AAGWWRNYGGC_UNKNOWN
6198	RPS6KB1	ribosomal protein S6 kinase, 70kDa, polypeptide 1	GGGCGGR_SP1_Q6						TTGTTT_FOXO4_01								TGTTTGY_HNF3_Q6	CAGCTG_AP4_Q5							AAAYWAACM_HFH4_01
1017	CDK2	cyclin-dependent kinase 2	GGGCGGR_SP1_Q6						TTGTTT_FOXO4_01									CAGCTG_AP4_Q5																								TCANNTGAY_SREBP1_01
64121	RRAGC	Ras-related GTP binding C	GGGCGGR_SP1_Q6													CACGTG_MYC_Q2												IRF1_Q6											GCANCTGNY_MYOD_Q6			TCANNTGAY_SREBP1_01
1975	EIF4B	eukaryotic translation initiation factor 4B	GGGCGGR_SP1_Q6													CACGTG_MYC_Q2																										TCANNTGAY_SREBP1_01
64798	DEPTOR	DEP domain containing MTOR-interacting protein	GGGCGGR_SP1_Q6															CAGCTG_AP4_Q5				YY1_02																	GCANCTGNY_MYOD_Q6								CTGCAGY_UNKNOWN
84271	POLDIP3	polymerase (DNA-directed), delta interacting protein 3	GGGCGGR_SP1_Q6																							CREB_02
79109	MAPKAP1	mitogen-activated protein kinase associated protein 1	GGGCGGR_SP1_Q6																																					SCGGAAGY_ELK1_02
2475	MTOR	mechanistic target of rapamycin (serine/threonine kinase)	GGGCGGR_SP1_Q6
29904	EEF2K	eukaryotic elongation factor-2 kinase	GGGCGGR_SP1_Q6
9821	RB1CC1	RB1-inducible coiled-coil 1		AP1_Q4	CTTTGT_LEF1_Q2		TGANTCA_AP1_C	GGGAGGRR_MAZ_Q6			AP1_Q6	TGACCTY_ERR1_Q2																		AP1_Q4_01		BACH1_01	AP1_Q6_01			NFE2_01				SCGGAAGY_ELK1_02
2810	SFN	stratifin		AP1_Q4	CTTTGT_LEF1_Q2		TGANTCA_AP1_C				AP1_Q6										AAGWWRNYGGC_UNKNOWN									AP1_Q4_01				AP1_Q2			GGGYGTGNY_UNKNOWN
664	BNIP3	BCL2/adenovirus E1B 19kDa interacting protein 3		AP1_Q4	CTTTGT_LEF1_Q2		TGANTCA_AP1_C					TGACCTY_ERR1_Q2	TATAAA_TATA_01					CAGCTG_AP4_Q5												AP1_Q4_01		BACH1_01				NFE2_01
5595	MAPK3	mitogen-activated protein kinase 3		AP1_Q4		GGGTGGRR_PAX4_03	TGANTCA_AP1_C	GGGAGGRR_MAZ_Q6	TTGTTT_FOXO4_01		AP1_Q6						TGTTTGY_HNF3_Q6																AP1_Q6_01	AP1_Q2	AP1FJ_Q2			RTAAACA_FREAC2_01
1977	EIF4E	eukaryotic translation initiation factor 4E		AP1_Q4		GGGTGGRR_PAX4_03		GGGAGGRR_MAZ_Q6			AP1_Q6	TGACCTY_ERR1_Q2				CACGTG_MYC_Q2																BACH1_01
5604	MAP2K1	mitogen-activated protein kinase kinase 1		AP1_Q4																															AP1FJ_Q2									RGAGGAARY_PU1_Q6
54541	DDIT4	DNA-damage-inducible transcript 4			CTTTGT_LEF1_Q2	GGGTGGRR_PAX4_03			TTGTTT_FOXO4_01					FOXO3_01				CAGCTG_AP4_Q5																			GGGYGTGNY_UNKNOWN	RTAAACA_FREAC2_01	GCANCTGNY_MYOD_Q6
58528	RRAGD	Ras-related GTP binding D			CTTTGT_LEF1_Q2	GGGTGGRR_PAX4_03						TGACCTY_ERR1_Q2						CAGCTG_AP4_Q5
10891	PPARGC1A	peroxisome proliferator-activated receptor gamma, coactivator 1 alpha			CTTTGT_LEF1_Q2		TGANTCA_AP1_C		TTGTTT_FOXO4_01			TGACCTY_ERR1_Q2	TATAAA_TATA_01		ATF3_Q6	CACGTG_MYC_Q2				TGACGTCA_ATF3_Q6					AAAYWAACM_HFH4_01	CREB_02	CEBPGAMMA_Q6	IRF1_Q6	CREBP1CJUN_01		CREB_01							RTAAACA_FREAC2_01	GCANCTGNY_MYOD_Q6		E4F1_Q6	TCANNTGAY_SREBP1_01	EVI1_03		EVI1_05			TGAYRTCA_ATF3_Q6	ATF_B
7248	TSC1	tuberous sclerosis 1			CTTTGT_LEF1_Q2			GGGAGGRR_MAZ_Q6	TTGTTT_FOXO4_01	GATGKMRGCG_UNKNOWN			TATAAA_TATA_01			CACGTG_MYC_Q2					AAGWWRNYGGC_UNKNOWN	YY1_02																RTAAACA_FREAC2_01					EVI1_03		EVI1_05
3845	KRAS	v-Ki-ras2 Kirsten rat sarcoma viral oncogene homolog			CTTTGT_LEF1_Q2			GGGAGGRR_MAZ_Q6
27250	PDCD4	programmed cell death 4 (neoplastic transformation inhibitor)			CTTTGT_LEF1_Q2				TTGTTT_FOXO4_01					FOXO3_01			TGTTTGY_HNF3_Q6								AAAYWAACM_HFH4_01
7533	YWHAH	tyrosine 3-monooxygenase/tryptophan 5-monooxygenase activation protein, eta polypeptide			CTTTGT_LEF1_Q2							TGACCTY_ERR1_Q2																									GGGYGTGNY_UNKNOWN
10325	RRAGB	Ras-related GTP binding B			CTTTGT_LEF1_Q2								TATAAA_TATA_01			CACGTG_MYC_Q2																															CTGCAGY_UNKNOWN
9776	ATG13	ATG13 autophagy related 13 homolog (S. cerevisiae)				GGGTGGRR_PAX4_03	TGANTCA_AP1_C						TATAAA_TATA_01
3667	IRS1	insulin receptor substrate 1				GGGTGGRR_PAX4_03		GGGAGGRR_MAZ_Q6	TTGTTT_FOXO4_01				TATAAA_TATA_01				TGTTTGY_HNF3_Q6								AAAYWAACM_HFH4_01																						CTGCAGY_UNKNOWN
207	AKT1	v-akt murine thymoma viral oncogene homolog 1				GGGTGGRR_PAX4_03												CAGCTG_AP4_Q5																			GGGYGTGNY_UNKNOWN
5879	RAC1	ras-related C3 botulinum toxin substrate 1 (rho family, small GTP binding protein Rac1)				GGGTGGRR_PAX4_03																	ELF1_Q6					IRF1_Q6
1978	EIF4EBP1	eukaryotic translation initiation factor 4E binding protein 1				GGGTGGRR_PAX4_03																	ELF1_Q6																					RGAGGAARY_PU1_Q6
5829	PXN	paxillin				GGGTGGRR_PAX4_03																															GGGYGTGNY_UNKNOWN
8408	ULK1	unc-51-like kinase 1 (C. elegans)						GGGAGGRR_MAZ_Q6	TTGTTT_FOXO4_01					FOXO3_01			TGTTTGY_HNF3_Q6																					RTAAACA_FREAC2_01
9706	ULK2	unc-51-like kinase 2 (C. elegans)							TTGTTT_FOXO4_01																												GGGYGTGNY_UNKNOWN
5337	PLD1	phospholipase D1, phosphatidylcholine-specific							TTGTTT_FOXO4_01
54700	RRN3	RRN3 RNA polymerase I transcription factor homolog (S. cerevisiae)							TTGTTT_FOXO4_01
1938	EEF2	eukaryotic translation elongation factor 2								GATGKMRGCG_UNKNOWN			TATAAA_TATA_01		ATF3_Q6				ATF1_Q6	TGACGTCA_ATF3_Q6		YY1_02				CREB_02			CREBP1CJUN_01		CREB_01											TCANNTGAY_SREBP1_01						TGAYRTCA_ATF3_Q6	ATF_B
64223	MLST8	MTOR associated protein, LST8 homolog (S. cerevisiae)										TGACCTY_ERR1_Q2
54205	CYCS	cytochrome c, somatic											TATAAA_TATA_01														CEBPGAMMA_Q6
3551	IKBKB	inhibitor of kappa light polypeptide gene enhancer in B-cells, kinase beta													ATF3_Q6				ATF1_Q6	TGACGTCA_ATF3_Q6			ELF1_Q6	GCGNNANTTCC_UNKNOWN					CREBP1CJUN_01		CREB_01										E4F1_Q6							TGAYRTCA_ATF3_Q6	ATF_B
7249	TSC2	tuberous sclerosis 2														CACGTG_MYC_Q2																								SCGGAAGY_ELK1_02
5371	PML	promyelocytic leukemia																CAGCTG_AP4_Q5																										RGAGGAARY_PU1_Q6
3265	HRAS	v-Ha-ras Harvey rat sarcoma viral oncogene homolog																CAGCTG_AP4_Q5																													CTGCAGY_UNKNOWN
10670	RRAGA	Ras-related GTP binding A																																											EVI1_05
5594	MAPK1	mitogen-activated protein kinase 1
6720	SREBF1	sterol regulatory element binding transcription factor 1
6009	RHEB	Ras homolog enriched in brain
5170	PDPK1	3-phosphoinositide dependent protein kinase-1
5605	MAP2K2	mitogen-activated protein kinase kinase 2
23145	SSPO	SCO-spondin homolog (Bos taurus)
253260	RICTOR	RPTOR independent companion of MTOR, complex 2
5338	PLD2	phospholipase D2
55615	PRR5	proline rich 5 (renal)
5578	PRKCA	protein kinase C, alpha
57521	RPTOR	regulatory associated protein of MTOR, complex 1
5894	RAF1	v-raf-1 murine leukemia viral oncogene homolog 1
6195	RPS6KA1	ribosomal protein S6 kinase, 90kDa, polypeptide 1
[truncated: 53 more columns]
